# Supplementary material for: Effect of Nucleating Agents Addition on Thermal and Mechanical Properties of Natural Fiber-Reinforced Polylactic Acid Composites
Source: Polymers (Basel). 2022 Oct 11;14(20):4263. doi: 10.3390/polym14204263 (PMC9607137; doi:10.3390/polym14204263)
Supplement: Supplementary file 1 [file polymers-14-04263-s001.zip]

Archive with 1 entries (1 files):
- polymers-1918558-supplementary.pdf
